# Supplementary material for: Enhancing the Interfacial Shear Strength and Tensile Strength of Carbon Fibers through Chemical Grafting of Chitosan and Carbon Nanotubes
Source: Polymers (Basel). 2023 Apr 30;15(9):2147. doi: 10.3390/polym15092147 (PMC10181124; doi:10.3390/polym15092147)
Supplement: Supplementary file 1 [file polymers-15-02147-s001.zip]

Archive with 1 entries (1 files):
- polymers-2308290-supplementary.pdf
